# Supplementary material for: A refinement to eRNA and eDNA-based detection methods for reliable and cost-efficient screening of pathogens in Atlantic salmon aquaculture
Source: PLoS One. 2024 Oct 21;19(10):e0312337. doi: 10.1371/journal.pone.0312337 (PMC11493300; doi:10.1371/journal.pone.0312337)
Supplement: S1 Table — (XLSX) [file pone.0312337.s003.xlsx]

## Sheet: Ark1
	S1 Table. Overview of bucket experiments 1-2 (freshwater), experiment 3 (seawater) and validation experiments (freshwater and seawater) with specified test parameters for each trial.
	Freshwater bucket experiment 50 L				Test parameter specifications					Spiked pathogens
	Experiment	Trial	N	Sample vol (mL)	Flow rate mL/min	Pump	Filter	Lysis buffer	Buffer volume	Agent*
	1	A	3	500	200	Peristaltic pump (Shenchen, V6-3L)	MCE: MF-Millipore® Membrane Filter, 0.45 µm pore size, 47 mm diameter, mixed cellulose esters (MCE) membrane, hydrophilic	MagnaPure LC RNA: MagNA Pure LC RNA Isolation Tissue Lysis Buffer (Roche)	1.2 mL	ISAV, SPGV, PRV1, Y. ruckeri
			3		400
			3		1000
			3		3800-4000	EZ-Stream Vacuum pump (Millipore)
		B	3	500	200	Peristaltic pump	MCE	MagnaPure LC RNA	1.2 mL
			3					MagnaPure LC RNA	2.4 mL
			3					NucliSENS® (bioMérieux SA)	1.2 mL
			3					NucliSENS®	2.4 mL
		C	3	500	200	Peristaltic pump	MCE	MagnaPure LC RNA	1.2 mL
			3				Nalgene™: Nalgene cellulose nitrate filter (0.45 µm pore size, 47 mm diameter), from the Nalgene™ Single Use Analytical Filter Funnels (Thermo Fisher Scientific)
			3				Sterivex-HV: Sterivex-HV Pressure Filter Unit (Millipore) with polyvinylidene difluoride (PVDF) membrane (0.45 µm pore size)
			3				Sterivex-GP: Sterivex-GP Pressure Filter Unit (Millipore) with polyethersulfone (PES) membrane (0.22 µm pore size)
	2	D	3	750	200	Peristaltic pump	Sandwich filration: A "sandwich" of two filters: GF-filter (Millipore glass fibre filter, 2.0 µm pore size, hydrophilic) on top, MCE-filter on the bottom. Filter sandwich replaced the original filter in the Nalgene™ Single Use Analytical Filter Funnels	MagnaPure bacteria: MagNA Pure 96 Bacteria Lysis Buffer (Roche)	4 mL	ISAV, PRV1, Y. ruckeri
			3					MagnaPure external: MagNA Pure 96 External Lysis Buffer (Roche)
			3					NucliSENS®
			3					DNA/RNA Shield™ (Zymo Research)
	Seawater bucket experiment 25 L				Test parameter specifications					Spiked pathogens
	Experiment	Trial	N	Sample vol (mL)	Flow rate mL/min	Pump	Filter	Lysis buffer	Buffer volume	Agent*
	3	E	3	650	200	Peristaltic pump	Sandwich filration: GF and MCE filter "sandwich"	DNA/RNA Shield™	3 mL	ISAV, SAV3, PRV1, Y. ruckeri
			3		3800-4000	Vacuum pump
		F	3	650	3800-4000	Vacuum pump	Sandwich filration: GF and MCE filter "sandwich"	NucliSENS®	3 mL
			3					DNA/RNA Shield™
		G	3	650	3800-4000	Vacuum pump	Sandwich filration: GF and MCE filter "sandwich"	DNA/RNA Shield™	3 mL
			3				Nalgene™
	Validation experiment 12.5 L				Test parameter specifications					Spiked pathogens
			N	Sample vol (mL)	Flow rate mL/min	Pump	Filter	Lysis buffer	Buffer volume	Agent*
			6	1000	3800-4000	Vacuum pump	Sandwich filration: GF and MCE filter "sandwich"	DNA/RNA Shield™	3 mL	ISAV, SAV3, Y. ruckeri
	* Specifications of pathogens that were spiked to the water in the bucket experiments:
	ISAV (infectious salmon anemia virus) - Exp. 1&2: initial stock concentration of 5 × 105 TCID50/mL, final concentration of 100 TCID50/mL in 50 L; exp. 3: initial concentration of 5 × 105 TCID50/mL, final concentration of 800 TCID50/mL in 25 L; validation exp.: initial concentration of 1 × 107 TCID50/mL, final concentration of 400 TCID50/mL in 12.5 L.
	SPGD (salmon pox gill virus) - Exp. 1: gills from one fish with Cq ≈ 31.98 in 1 mL freshwater added to 50 L.
	PRV1 (piscine orthoreovirus serotype 1) - Exp. 1&2: 900 µL of pellet erythrocytes with Cq ≈ 19.56 added to 50 L; exp. 3: 450 µL of pellet erythrocytes with Cq ≈ 19.56 added to 25 L.
	SAV3 (salmonid alphavirus serotype 3) - Exp. 3: initial concentration of 1 × 108 TCID50/mL, final concentration of 800 TCID50/mL in 25 L; validation exp.: initial concentration of 1 × 108 TCID50/mL, final concentration of 800 TCID50/mL in 12.5 L.
	Y. ruckeri (Yersinia ruckeri) - Exp. 1,2&3: initial OD600 = 2.258 in 1 mL; validation exp.: initial OD600 = 2.241 in 1 mL.
