# Supplementary material for: A refinement to eRNA and eDNA-based detection methods for reliable and cost-efficient screening of pathogens in Atlantic salmon aquaculture
Source: PLoS One. 2024 Oct 21;19(10):e0312337. doi: 10.1371/journal.pone.0312337 (PMC11493300; doi:10.1371/journal.pone.0312337)
Supplement: S2 Table — (XLSX) [file pone.0312337.s004.xlsx]

## Sheet: gBlock
gBlock name	SAV_Yr_PRV_SGPV_ISAV
gBlock Conc. (ng/µL)	8.408
Molecular weight (fmol/ng)	2.36
							Suggested dilution of gBlock										Start	Needed	Wanted	Wanted
Estimated copy nr/µl	1.19494e+10	1.19494e+10						µL			µL						Concentration	Volume	Concentration	Volume
							gBlock undiluted	5.8	+	TE-Buffer	1994.2	=	Stock Solution				50000000	40	1000000	2000
							Stock Solution	40	+	MQ-H2O	1960	=	#1
							#1	200	+	MQ-H2O	600	=	#2
Start	Needed	Wanted	Wanted		Add		#2	200	+	MQ-H2O	600	=	#3
Concentration	Volume	Concentration	Volum		Water		….	200	+	MQ-H2O	600	=	…..
1.19494e+10	8.36863	50000000	2000		1991.63		#13	200	+	MQ-H2O	600	=	14
Expected DNA copies in	1µL	5µL
Stock Solution	50000000
#1	1000000	5000000
#2	250000	1250000
#3	62500	312500
#4	15625	78125
#5	3906.25	19531.2
#6	976.562	4882.81
#7	244.141	1220.7
#8	61.0352	305.176
#9	15.2588	76.2939
#10	3.8147	19.0735
#11	0.953674	4.76837
#12	0.238419	1.19209
#13	0.0596046	0.298023
#14	0.0149012	0.0745058

## Sheet: ISAV
												Cq Mean (n = 2)	Cq Std. Dev	SQ Mean = expected DNA copies in 5 µL	SQ Std. Dev
										For standard curve	gBlock Std^3_1:1	21.465	0.0919239	312500	0
											gBlock Std^3_1:10	24.495	0.00707107	31250	0
											gBlock Std^3_1:100	27.725	0.0212132	3125	0
											gBlock Std^3_1:1000	31.05	0.19799	312.5	0
												Cq Mean (n = 2)	Cq Std. Dev	SQ Mean = estimated DNA copies in 5 µL from standard curve	SQ Std. Dev	Estimated copy numbers/µL	Estimated Std. Dev/µL
										From the stock	ISAV 1:1	23.235	0.0777817	82720	4270.92	16544	854.185
										before spiking	ISAV 1:10	29.405	1.30815	1195.9	987.262	239.18	197.452
											ISAV 1:100	33.51	1.25865	61.15	48.8611	12.23	9.77222
											ISAV 1:1000	36.055	0.0494975	8.0955	0.259508	1.6191	0.0519016
Stock concentration = 1 x 106 TCID50/mL
Estimated copy numbers/µL = 1.65 ± 0.08 x 104 copy numbers/µL
Concentration of use in 12.5 L (1:25000 dilution of the stock concentration) = 400 TCID50/mL
Estimated copy numbers/µL = 6.6 copy numbers/µL
Estimated copy numbers/µL in 3 mL= 2200 copy numbers/µL
				Cq Mean (n = 2)	Cq Std. Dev	SQ Mean = estimated DNA copies in 5 µL from standard curve	SQ Std. Dev	Estimated copy numbers/µL	Estimated Std. Dev/µL		The nucleic acid extraction was done from 1 mL to 100 µL	3 mL of lysis buffer per filter	Mean Recovery (%) from freshwater	Std. Dev Recovery (%) from freshwater
	Glass fiber filter		1 GF-FW	27.64		3471		694.2			69.42	208.26	14.8009
	Freshwater		2 GF-FW	27.315		4383		876.6			87.66	262.98	17.8786
	n = 6		3 GF-FW	29.22		1109		221.8			22.18	66.54	10.7209
			4 GF-FW	27.345		4282		856.4			85.64	256.92	17.1464
			5 GF-FW	27.74		3228.5		645.7			64.57	193.71	12.7636
			6 GF-FW	28.03		2691.5		538.3			53.83	161.49	11.0209
				27.8817	0.70721	3194.17	1206.24	638.833	241.249				14.0552	3.05688
				Cq Mean (n = 2)	Cq Std. Dev	SQ Mean = estimated DNA copies in 5 µL from standard curve	SQ Std. Dev	Estimated copy numbers/µL	Estimated Std. Dev/µL		The nucleic acid extraction was done from 1 mL to 100 µL	3 mL of lysis buffer per filter
	MCE filter		1 MCE-FW	28.5		1956		391.2			39.12	117.36
	Freshwater		2 MCE-FW	28.295		2172.5		434.5			43.45	130.35
	n = 6		3 MCE-FW	27.925		2822		564.4			56.44	169.32
			4 MCE-FW	28.4		2005		401			40.1	120.3
			5 MCE-FW	28.85		1451.5		290.3			29.03	87.09
			6 MCE-FW	28.975		1349.5		269.9			26.99	80.97
				28.4908	0.38217	1959.42	533.202	391.883	106.64
				Cq Mean (n = 2)	Cq Std. Dev	SQ Mean = estimated DNA copies in 5 µL from standard curve	SQ Std. Dev	Estimated copy numbers/µL	Estimated Std. Dev/µL		The nucleic acid extraction was done from 1 mL to 100 µL	3 mL of lysis buffer per filter	Mean Recovery (%) from freshwater	Std. Dev Recovery (%) from freshwater
	Glass fiber filter		1 GF-SW	29.165		1235.4		247.08			24.708	74.124	11.6479
	Seawater		2 GF-SW	28.68		1651.5		330.3			33.03	99.09	13.4141
	n = 6		3 GF-SW	29.46		936.15		187.23			18.723	56.169	10.6272
			4 GF-SW	27.61		3620.5		724.1			72.41	217.23	18.945
			5 GF-SW	27.9		3020		604			60.4	181.2	18.5291
			6 GF-SW	28.195		2333.5		466.7			46.67	140.01	16.2641
				28.5017	0.72682	2132.84	1049.72	426.568	209.945				14.9046	3.53365
				Cq Mean (n = 2)	Cq Std. Dev	SQ Mean = estimated DNA copies in 5 µL from standard curve	SQ Std. Dev	Estimated copy numbers/µL	Estimated Std. Dev/µL		The nucleic acid extraction was done from 1 mL to 100 µL	3 mL of lysis buffer per filter
	MCE filter		1 MCE-SW	27.83		3035.5		607.1			60.71	182.13
	Seawater		2 MCE-SW	27.725		3267		653.4			65.34	196.02
	n = 6		3 MCE-SW	27.87		2960.5		592.1			59.21	177.63
			4 MCE-SW	27.755		3326		665.2			66.52	199.56
			5 MCE-SW	27.53		3774		754.8			75.48	226.44
			6 MCE-SW	27.585		3630		726			72.6	217.8
				27.7158	0.134217	3332.17	320.735	666.433	64.1469

## Sheet: SAV
												Cq Mean (n = 2)	Cq Std. Dev	SQ Mean = expected DNA copies in 5 µL	SQ Std. Dev
										For standard curve	gBlock Std^3_1:1	21.105	0.0636396	312500	0
											gBlock Std^3_1:10	24.425	0.0212132	31250	0
											gBlock Std^3_1:100	27.48	0.212132	3125	0
											gBlock Std^3_1:1000	31.07	0.339411	312.5	0
												Cq Mean (n = 2)	Cq Std. Dev	SQ Mean = estimated DNA copies in 5 µL from standard curve	SQ Std. Dev	Estimated copy numbers/µL	Estimated Std. Dev/µL
										From the stock	SAV 1:1	21.515	0.770746	246200	125582	49240	25116.4
										before spiking	SAV 1:10	27.005	0.162635	4966.5	557.907	993.3	111.581
											SAV 1:100	30.64	0.113137	390.7	30.6884	78.14	6.13769
											SAV 1:1000	34.765	0.106066	21.94	1.66877	4.388	0.333754
Stock concentration = 1 x 107 TCID50/mL
Estimated copy numbers/µL = 4.92 ± 2.51 x 104 copy numbers/µL
Concentration of use in 12.5 L (1:125000 dilution of the stock concentration) = 800 TCID50/mL
Estimated copy numbers/µL = 3.9 copy numbers/µL
Estimated copy numbers/µL in 3 mL= 1312 copy numbers/µL
				Cq Mean (n = 2)	Cq Std. Dev	SQ Mean = estimated DNA copies in 5 µL from standard curve	SQ Std. Dev	Estimated copy numbers/µL	Estimated Std. Dev/µL		The nucleic acid extraction was done from 1 mL to 100 µL	3 mL of lysis buffer per filter	Mean Recovery (%) from freshwater	Std. Dev Recovery (%) from freshwater
	Glass fiber filter		1 GF-FW	28.1		2303.5		460.7			46.07	138.21	12.5812
	Freshwater		2 GF-FW	27.745		2996.5		599.3			59.93	179.79	16.3685
	n = 6		3 GF-FW	29.96		631.3		126.26			12.626	37.878	6.95373
			4 GF-FW	27.925		2614.5		522.9			52.29	156.87	15.6151
			5 GF-FW	28.15		2233.5		446.7			44.67	134.01	14.2168
			6 GF-FW	27.75		2947		589.4			58.94	176.82	17.6218
				28.2717	0.844326	2287.72	870.715	457.543	174.143				13.8929	3.82039
				Cq Mean (n = 2)	Cq Std. Dev	SQ Mean = estimated DNA copies in 5 µL from standard curve	SQ Std. Dev	Estimated copy numbers/µL	Estimated Std. Dev/µL		The nucleic acid extraction was done from 1 mL to 100 µL	3 mL of lysis buffer per filter
	MCE filter		1 MCE-FW	30.45		447.6		89.52			8.952	26.856
	Freshwater		2 MCE-FW	30.075		582.75		116.55			11.655	34.965
	n = 6		3 MCE-FW	29.465		889.25		177.85			17.785	53.355
			4 MCE-FW	29.635		800		160			16	48
			5 MCE-FW	29.51		875.25		175.05			17.505	52.515
			6 MCE-FW	29.445		906.3		181.26			18.126	54.378
				29.7633	0.409789	750.192	190.487	150.038	38.0973
				Cq Mean (n = 2)	Cq Std. Dev	SQ Mean = estimated DNA copies in 5 µL from standard curve	SQ Std. Dev	Estimated copy numbers/µL	Estimated Std. Dev/µL		The nucleic acid extraction was done from 1 mL to 100 µL	3 mL of lysis buffer per filter	Mean Recovery (%) from freshwater	Std. Dev Recovery (%) from freshwater
	Glass fiber filter		1 GF-SW	28.165		2204		440.8			44.08	132.24	29.4146
	Seawater		2 GF-SW	27.95		2571		514.2			51.42	154.26	27.7409
	n = 6		3 GF-SW	28.32		1982.5		396.5			39.65	118.95	26.4924
			4 GF-SW	27.035		4864		972.8			97.28	291.84	38.5267
			5 GF-SW	27.36		3913.5		782.7			78.27	234.81	33.7248
			6 GF-SW	27.895		2688.5		537.7			53.77	161.31	28.0724
				27.7875	0.492552	3037.25	1118.09	607.45	223.618				30.662	4.59162
				Cq Mean (n = 2)	Cq Std. Dev	SQ Mean = estimated DNA copies in 5 µL from standard curve	SQ Std. Dev	Estimated copy numbers/µL	Estimated Std. Dev/µL		The nucleic acid extraction was done from 1 mL to 100 µL	3 mL of lysis buffer per filter
	MCE filter		1 MCE-SW	27.235		4228		845.6			84.56	253.68
	Seawater		2 MCE-SW	27.505		3495		699			69.9	209.7
	n = 6		3 MCE-SW	27.38		3810.5		762.1			76.21	228.63
			4 MCE-SW	27.49		3560.5		712.1			71.21	213.63
			5 MCE-SW	27.52		3461		692.2			69.22	207.66
			6 MCE-SW	27.525		3450		690			69	207
				27.4425	0.114837	3667.5	305.209	733.5	61.0418

## Sheet: Y. ruckeri
												Cq Mean (n = 2)	Cq Std. Dev	SQ Mean = expected DNA copies in 5 µL	SQ Std. Dev
										For standard curve	gBlock Std^3_1:1	21.265	0.0636396	312500	0
											gBlock Std^3_1:10	24.57	0.0424264	31250	0
											gBlock Std^3_1:100	28.065	0.0636396	3125	0
											gBlock Std^3_1:1000	31.805	0.374767	312.5	0
												Cq Mean (n = 2)	Cq Std. Dev	SQ Mean = estimated DNA copies in 5 µL from standard curve	SQ Std. Dev	Estimated copy numbers/µL	Estimated Std. Dev/µL
										From the stock	Y. ruckeri 1:1	14.515	0.0636396	24420000	1.04652e+06	4884000	209304
										before spiking	Y. ruckeri 1:10	17.97	0.0848528	2544000	140007	508800	28001.4
											Y. ruckeri 1:100	21.22	0.127279	301250	24112.3	60250	4822.47
											Y. ruckeri 1:1000	24.575	0.0212132	33290	579.828	6658	115.966
Yersinia (10705) - 2.241 Abs in 1 mL - UV1800 Spectrophtomoter Shimatzu
Stock concentration = OD600 ≈ 2.241 in 1 mL
Estimated copy numbers/µL = 4.88 ± 0.21 x 106 copy numbers/µL
				Cq Mean (n = 2)	Cq Std. Dev	SQ Mean = estimated DNA copies in 5 µL from standard curve	SQ Std. Dev	Estimated copy numbers/µL	Estimated Std. Dev/µL
	Glass fiber filter		1 GF-FW	20.255		567700		113540
	Freshwater		2 GF-FW	20.42		508950		101790
	n = 6		3 GF-FW	20.485		493000		98600
			4 GF-FW	20.44		502550		100510
			5 GF-FW	20.685		426800		85360
			6 GF-FW	20.12		619800		123960
				20.4008	0.19487	519800	66448.4	103960	13289.7
				Cq Mean (n = 2)	Cq Std. Dev	SQ Mean = estimated DNA copies in 5 µL from standard curve	SQ Std. Dev	Estimated copy numbers/µL	Estimated Std. Dev/µL
	MCE filter		1 MCE-FW	20.175		597250		119450
	Freshwater		2 MCE-FW	19.835		753000		150600
	n = 6		3 MCE-FW	19.52		917950		183590
			4 MCE-FW	20.505		481750		96350
			5 MCE-FW	19.64		851400		170280
			6 MCE-FW	20.32		544250		108850
				19.9992	0.393769	690933	176175	138187	35235.1
				Cq Mean (n = 2)	Cq Std. Dev	SQ Mean = estimated DNA copies in 5 µL from standard curve	SQ Std. Dev	Estimated copy numbers/µL	Estimated Std. Dev/µL
	Glass fiber filter		1 GF-SW	21.035		339850		67970
	Seawater		2 GF-SW	21.4		267400		53480
	n = 6		3 GF-SW	21.34		279300		55860
			4 GF-SW	22.41		141250		28250
			5 GF-SW	21.67		231000		46200
			6 GF-SW	20.945		360150		72030
				21.4667	0.531071	269825	78989.5	53965	15797.9
				Cq Mean (n = 2)	Cq Std. Dev	SQ Mean = estimated DNA copies in 5 µL from standard curve	SQ Std. Dev	Estimated copy numbers/µL	Estimated Std. Dev/µL
	MCE filter		1 MCE-SW	24.765		29435		5887
	Seawater		2 MCE-SW	19.85		740600		148120
	n = 6		3 MCE-SW	19.55		919650		183930
			4 MCE-SW	19.06		1299750		259950
			5 MCE-SW	19.775		778450		155690
			6 MCE-SW	19.635		855050		171010
				20.4392	2.13731	770489	414641	154098	82928.1
